# Supplementary material for: Comparative Analysis Based on Transcriptomics and Metabolomics Data Reveal Differences between Emmer and Durum Wheat in Response to Nitrogen Starvation
Source: Int J Mol Sci. 2021 Apr 30;22(9):4790. doi: 10.3390/ijms22094790 (PMC8124848; doi:10.3390/ijms22094790)
Supplement: Supplementary file 1 [file ijms-22-04790-s001.zip]

Archive with 11 entries (11 files):
- Suppl. Figure S1.pdf
- Suppl. Figure S2.pdf
- Suppl.Table S1.pdf
- Suppl.Table S2.pdf
- Suppl.Table S3.pdf
- Suppl.Table S4.pdf
- Suppl.Table S5.pdf
- Suppl.Table S6.pdf
- Suppl.Table S7.pdf
- Suppl.Table S8.pdf
- Suppl.Table S9.pdf
